# Supplementary material for: Optimization of cellulolytic enzyme components through engineering Trichoderma reesei and on-site fermentation using the soluble inducer for cellulosic ethanol production from corn stover
Source: Biotechnol Biofuels. 2018 Feb 23;11:49. doi: 10.1186/s13068-018-1048-5 (PMC5824536; doi:10.1186/s13068-018-1048-5)
Supplement: Supplementary file 2 — Additional file 2: Table S2. Identified secreted proteins induced by MGD and CS. [file 13068_2018_1048_MOESM2_ESM.xlsx]

## Sheet: Annotation
jgi|TrireRUTC30_1	ProID	Name	MGD1	CS1	Fold (MGD1/CS)	Function
jgi|TrireRUTC30_1|136015|estExt_fgenesh1_pm.C_2_t20082	136015	estExt_fgenesh1_pm.C_2_t20082	93466	221599	0.421779	Diphthamide biosynthesis protein
jgi|TrireRUTC30_1|129558|fgenesh1_pm.7_#_231	129558	fgenesh1_pm.7_#_231	32377	61970.2	0.522461	Acetylcholinesterase
jgi|TrireRUTC30_1|131409|fgenesh1_pm.13_#_216	131409	fgenesh1_pm.13_#_216	141530	152052	0.930798	Ceramidase
jgi|TrireRUTC30_1|111778|estExt_Genewise1.C_11_t10468	111778	estExt_Genewise1.C_11_t10468	NA	NA	NA	Protein disulfide isomerase
jgi|TrireRUTC30_1|107767|estExt_Genewise1.C_3_t10182	107767	estExt_Genewise1.C_3_t10182	12084	34775.9	0.347482	Thioredoxin-like protein
jgi|TrireRUTC30_1|140956|estExt_fgenesh1_pg.C_60225	140956	estExt_fgenesh1_pg.C_60225	58061	20901.2	2.77788	Transport protein Sec61, alpha subunit
jgi|TrireRUTC30_1|124452|estExt_fgenesh2_kg.C_190046	124452	estExt_fgenesh2_kg.C_190046	221160	386403	0.572355	Vacuolar protease
jgi|TrireRUTC30_1|116820|estExt_Genewise1.C_470014	116820	estExt_Genewise1.C_470014	269370	152332	1.76831	Lysophospholipase
jgi|TrireRUTC30_1|141503|estExt_fgenesh1_pg.C_100012	141503	estExt_fgenesh1_pg.C_100012	NA	NA	NA	Sterol reductase/lamin B receptor
jgi|TrireRUTC30_1|31607|fgenesh1_pg.1_#_96	31607	fgenesh1_pg.1_#_96	117980	118316	0.997163	Ca2+-modulated nonselective cation channel polycystin
jgi|TrireRUTC30_1|105396|estExt_Genewise1.C_1_t10230	105396	estExt_Genewise1.C_1_t10230	16563	6265.74	2.64342	Cytochrome c1
jgi|TrireRUTC30_1|74600|e_gw1.4.843.1	74600	e_gw1.4.843.1	21682	34244.5	0.633153	FAD linked oxidase
jgi|TrireRUTC30_1|4579|gm1.135_g	4579	gm1.135_g	1113300	200608	5.54962	FAD linked oxidoreductase
jgi|TrireRUTC30_1|76405|e_gw1.6.1158.1	76405	e_gw1.6.1158.1	NA	NA	NA	Glyoxylate/hydroxypyruvate reductase
jgi|TrireRUTC30_1|8844|gm1.4400_g	8844	gm1.4400_g	82327	26669.5	3.08693	Oxidoreductase
jgi|TrireRUTC30_1|26904|estExt_Genemark1.C_380021	26904	estExt_Genemark1.C_380021	NA	NA	NA	H+/oligopeptide symporter
jgi|TrireRUTC30_1|136457|estExt_fgenesh1_pm.C_40307	136457	estExt_fgenesh1_pm.C_40307	19430	9915.48	1.95956	Ribosomal protein
jgi|TrireRUTC30_1|125544|estExt_fgenesh2_kg.C_470007	125544	estExt_fgenesh2_kg.C_470007	20675	19436.3	1.06373	Nuclear receptor coregulator SMRT/SMRTER, contains Myb-like domains
jgi|TrireRUTC30_1|129814|fgenesh1_pm.8_#_57	129814	fgenesh1_pm.8_#_57	46334	57552.5	0.805074	Ribonuclease, T2 family
jgi|TrireRUTC30_1|109739|estExt_Genewise1.C_6_t30192	109739	estExt_Genewise1.C_6_t30192	20240	44086.4	0.459099	Proton-transporting two-sector ATPase complex
jgi|TrireRUTC30_1|70056|e_gw1.1.484.1	70056	e_gw1.1.484.1	22680	8449.38	2.68422	Copper transporter
jgi|TrireRUTC30_1|82554|e_gw1.12.517.1	82554	e_gw1.12.517.1	4756.2	1730.92	2.74778	Copper transporter
jgi|TrireRUTC30_1|136988|estExt_fgenesh1_pm.C_70249	136988	estExt_fgenesh1_pm.C_70249	61734	19553.7	3.15716	General substrate transporter
jgi|TrireRUTC30_1|25648|estExt_Genemark1.C_140129	25648	estExt_Genemark1.C_140129	87269	14429.3	6.04803	Heat shock protein Hsp70
jgi|TrireRUTC30_1|95680|estExt_Genewise1Plus.C_2_t30239	95680	estExt_Genewise1Plus.C_2_t30239	142740	88464.6	1.61353	Major facilitator superfamily
jgi|TrireRUTC30_1|73138|e_gw1.3.667.1	73138	e_gw1.3.667.1	95021	34286.4	2.77139	Mitochondrial ADP/ATP carrier proteins
jgi|TrireRUTC30_1|99772|estExt_Genewise1Plus.C_10_t20032	99772	estExt_Genewise1Plus.C_10_t20032	95021	34286.4	2.77139	Mitochondrial ADP/ATP carrier proteins
jgi|TrireRUTC30_1|69061|e_gw1.1.2634.1	69061	e_gw1.1.2634.1	80078	25117.7	3.18811	Proteins containing Ca2+-binding EGF-like domains
jgi|TrireRUTC30_1|137795|estExt_fgenesh1_pm.C_120225	137795	estExt_fgenesh1_pm.C_120225	13086	7433.87	1.76032	Major facilitator superfamily
jgi|TrireRUTC30_1|6312|gm1.1868_g	6312	gm1.1868_g	81257	109845	0.739742	Soluble epoxide hydrolase
jgi|TrireRUTC30_1|136108|estExt_fgenesh1_pm.C_3_t10023	136108	estExt_fgenesh1_pm.C_3_t10023	57020	30778.4	1.8526	Cholesterol transport protein
jgi|TrireRUTC30_1|7909|gm1.3465_g	7909	gm1.3465_g	49145	26647.6	1.84425	emp24/gp25L/p24 family of membrane trafficking protein
jgi|TrireRUTC30_1|109892|estExt_Genewise1.C_7_t10329	109892	estExt_Genewise1.C_7_t10329	59817	53701.5	1.11388	Mitochondrial matrix glycoprotein
jgi|TrireRUTC30_1|137230|estExt_fgenesh1_pm.C_80257	137230	estExt_fgenesh1_pm.C_80257	16708	2492.19	6.70415	Mitochondrial phosphate carrier protein
jgi|TrireRUTC30_1|26844|estExt_Genemark1.C_350049	26844	estExt_Genemark1.C_350049	11680	11425.4	1.02229	β-1,6-N-acetylglucosaminyltransferase
jgi|TrireRUTC30_1|70331|e_gw1.2.540.1	70331	e_gw1.2.540.1	85800	191256	0.448614	β-1,6-N-acetylglucosaminyltransferase
jgi|TrireRUTC30_1|111096|estExt_Genewise1.C_9_t20219	111096	estExt_Genewise1.C_9_t20219	97163	64566.8	1.50485	β-1,6-N-acetylglucosaminyltransferase
jgi|TrireRUTC30_1|128655|fgenesh1_pm.5_#_193	128655	fgenesh1_pm.5_#_193	15368	24903	0.617114	β-1,6-N-acetylglucosaminyltransferase
jgi|TrireRUTC30_1|103251|estExt_Genewise1Plus.C_230210	103251	estExt_Genewise1Plus.C_230210	50637	59794.5	0.846851	β-1,6-N-acetylglucosaminyltransferase
jgi|TrireRUTC30_1|24600|estExt_Genemark1.C_60379	24600	estExt_Genemark1.C_60379	18032	27185.2	0.663303	Aspartyl protease
jgi|TrireRUTC30_1|101849|estExt_Genewise1Plus.C_16_t20107	101849	estExt_Genewise1Plus.C_16_t20107	87699	107540	0.815499	Aspartyl protease
jgi|TrireRUTC30_1|135507|estExt_fgenesh1_pm.C_1_t20136	135507	estExt_fgenesh1_pm.C_1_t20136	138440	309298	0.447594	Aspartyl protease
jgi|TrireRUTC30_1|139959|estExt_fgenesh1_pg.C_1_t20295	139959	estExt_fgenesh1_pg.C_1_t20295	1257.9	858.438	1.46534	Aspartyl protease
jgi|TrireRUTC30_1|140846|estExt_fgenesh1_pg.C_50293	140846	estExt_fgenesh1_pg.C_50293	119740	97367	1.22978	Aspartyl protease
jgi|TrireRUTC30_1|13025|gm1.8581_g	13025	gm1.8581_g	8632.4	14708.4	0.586902	Candidate chitosanase
jgi|TrireRUTC30_1|11580|gm1.7136_g	11580	gm1.7136_g	193030	282743	0.682706	Candidate endo-β-1 6-galactanase
jgi|TrireRUTC30_1|102372|estExt_Genewise1Plus.C_19_t10169	102372	estExt_Genewise1Plus.C_19_t10169	44262	66226.9	0.668339	Candidate α,α-trehalase
jgi|TrireRUTC30_1|94877|estExt_Genewise1Plus.C_1_t50475	94877	estExt_Genewise1Plus.C_1_t50475	61352	131432	0.466796	Candidate α-1 3-glucanase
jgi|TrireRUTC30_1|108342|estExt_Genewise1.C_4_t10045	108342	estExt_Genewise1.C_4_t10045	1887.2	25910	0.0728367	Candidate α-1 3-glucanase
jgi|TrireRUTC30_1|12549|gm1.8105_g	12549	gm1.8105_g	51769	104433	0.495715	Candidate β-mannosidase
jgi|TrireRUTC30_1|93487|e_gw1.54.13.1	93487	e_gw1.54.13.1	12647	26763.8	0.472542	Candidate β-mannosidase
jgi|TrireRUTC30_1|66752|gw1.14.616.1	66752	gw1.14.616.1	565400	619094	0.91327	Candidate cell wall glucanosyltransferase
jgi|TrireRUTC30_1|122518|estExt_fgenesh2_kg.C_40049	122518	estExt_fgenesh2_kg.C_40049	56280	80553.4	0.698667	Candidate copper-dependent polysaccharide monooxygenase
jgi|TrireRUTC30_1|139633|estExt_fgenesh1_pg.C_1_t10124	139633	estExt_fgenesh1_pg.C_1_t10124	44557	125224	0.35582	Candidate copper-dependent polysaccharide monooxygenase
jgi|TrireRUTC30_1|100837|estExt_Genewise1Plus.C_13_t10407	100837	estExt_Genewise1Plus.C_13_t10407	NA	NA	NA	Candidate endo-1,3-β-glucanase
jgi|TrireRUTC30_1|125426|estExt_fgenesh2_kg.C_410009	125426	estExt_fgenesh2_kg.C_410009	59883	109954	0.544616	Candidate endo-1,3-β-glucanase
jgi|TrireRUTC30_1|93498|e_gw1.54.21.1	93498	e_gw1.54.21.1	483770	443375	1.09111	Candidate endo-β-1,4-xylanase
jgi|TrireRUTC30_1|25104|estExt_Genemark1.C_100031	25104	estExt_Genemark1.C_100031	275860	398632	0.692017	Candidate exo-1,3-β-glucanase
jgi|TrireRUTC30_1|99285|estExt_Genewise1Plus.C_9_t10299	99285	estExt_Genewise1Plus.C_9_t10299	146560	47301.3	3.09843	Candidate exochitinase
jgi|TrireRUTC30_1|24326|estExt_Genemark1.C_50100	24326	estExt_Genemark1.C_50100	17546	8111.28	2.16316	Candidate glucan 1,3 β-glucosidase
jgi|TrireRUTC30_1|141702|estExt_fgenesh1_pg.C_110155	141702	estExt_fgenesh1_pg.C_110155	2363.1	1231.2	1.91935	Candidate glucan 1,3-β-glucosidase
jgi|TrireRUTC30_1|100583|estExt_Genewise1Plus.C_12_t20038	100583	estExt_Genewise1Plus.C_12_t20038	23440	38872	0.603004	Candidate glucan endo-1,3(4)-β-D-glucosidase
jgi|TrireRUTC30_1|136875|estExt_fgenesh1_pm.C_60443	136875	estExt_fgenesh1_pm.C_60443	2825.7	1207.84	2.33946	Candidate glucan endo-1,3(4)-β-D-glucosidase
jgi|TrireRUTC30_1|110434|estExt_Genewise1.C_8_t10213	110434	estExt_Genewise1.C_8_t10213	182690	221873	0.823399	Candidate glucan endo-1,3-β-glucosidase
jgi|TrireRUTC30_1|124460|estExt_fgenesh2_kg.C_190054	124460	estExt_fgenesh2_kg.C_190054	287450	360681	0.796964	Candidate glucan endo-1,3-β-glucosidase
jgi|TrireRUTC30_1|139320|estExt_fgenesh1_pm.C_350025	139320	estExt_fgenesh1_pm.C_350025	260330	492028	0.529096	Candidate α,α-trehalase
jgi|TrireRUTC30_1|25615|estExt_Genemark1.C_140071	25615	estExt_Genemark1.C_140071	59113	101016	0.585187	Candidate α-1,2-mannosidase
jgi|TrireRUTC30_1|71164|e_gw1.2.319.1	71164	e_gw1.2.319.1	18394	18876.3	0.974451	Candidate α-1,2-mannosidase
jgi|TrireRUTC30_1|6566|gm1.2122_g	6566	gm1.2122_g	446.9	366.385	1.21975	Candidate α-1,2-mannosidase
jgi|TrireRUTC30_1|23689|estExt_Genemark1.C_2_t10292	23689	estExt_Genemark1.C_2_t10292	19032	34351.5	0.554037	Candidate α-1,6-mannanase
jgi|TrireRUTC30_1|103113|estExt_Genewise1Plus.C_220324	103113	estExt_Genewise1Plus.C_220324	163550	283381	0.577138	Candidate α-1,6-mannanase
jgi|TrireRUTC30_1|104546|estExt_Genewise1Plus.C_340127	104546	estExt_Genewise1Plus.C_340127	269620	507911	0.530841	Candidate α-glucosidase
jgi|TrireRUTC30_1|9074|gm1.4630_g	9074	gm1.4630_g	158500	134144	1.18156	Candidate β-1 3-glucanosyltransferase
jgi|TrireRUTC30_1|98936|estExt_Genewise1Plus.C_8_t10451	98936	estExt_Genewise1Plus.C_8_t10451	86491	91930.7	0.940828	Candidate β-1 3-glucanosyltransferase
jgi|TrireRUTC30_1|103899|estExt_Genewise1Plus.C_280058	103899	estExt_Genewise1Plus.C_280058	291180	221143	1.3167	Candidate β-1 3-glucanosyltransferase
jgi|TrireRUTC30_1|113858|estExt_Genewise1.C_18_t10386	113858	estExt_Genewise1.C_18_t10386	622480	562804	1.10603	Candidate β-1 3-glucanosyltransferase
jgi|TrireRUTC30_1|124639|estExt_fgenesh2_kg.C_220055	124639	estExt_fgenesh2_kg.C_220055	70890	155877	0.454781	Candidate β-1 3-glucanosyltransferase
jgi|TrireRUTC30_1|9578|gm1.5134_g	9578	gm1.5134_g	158270	164482	0.962235	Candidate β-1,3-glucanase
jgi|TrireRUTC30_1|93142|e_gw1.47.32.1	93142	e_gw1.47.32.1	158270	164482	0.962235	Candidate β-1,3-glucanase
jgi|TrireRUTC30_1|69609|e_gw1.1.724.1	69609	e_gw1.1.724.1	31886	40332	0.790587	Candidate β-glucuronidase
jgi|TrireRUTC30_1|74129|e_gw1.4.614.1	74129	e_gw1.4.614.1	7989.5	11012.5	0.725496	Candidate β-xylosidase
jgi|TrireRUTC30_1|133200|fgenesh1_pm.22_#_120	133200	fgenesh1_pm.22_#_120	192460	139313	1.38149	Candidate β-xylosidase/α-L-arabinofuranosidase
jgi|TrireRUTC30_1|141866|estExt_fgenesh1_pg.C_130021	141866	estExt_fgenesh1_pg.C_130021	45201	51044.1	0.885528	Carbamoyl phosphate synthetase
jgi|TrireRUTC30_1|88887|e_gw1.24.392.1	88887	e_gw1.24.392.1	NA	NA	NA	Carbohydrate esterase
jgi|TrireRUTC30_1|125575|estExt_fgenesh2_kg.C_540002	125575	estExt_fgenesh2_kg.C_540002	309820	476820	0.649763	Carbohydrate esterase
jgi|TrireRUTC30_1|136770|estExt_fgenesh1_pm.C_60197	136770	estExt_fgenesh1_pm.C_60197	41153	24099.7	1.70761	Carbohydrate esterase
jgi|TrireRUTC30_1|139631|estExt_fgenesh1_pg.C_1_t10122	139631	estExt_fgenesh1_pg.C_1_t10122	92383	151171	0.611117	Carbohydrate esterase
jgi|TrireRUTC30_1|91489|e_gw1.33.173.1	91489	e_gw1.33.173.1	324140	352168	0.920413	Carbon-nitrogen ligase
jgi|TrireRUTC30_1|122470|estExt_fgenesh2_kg.C_30202	122470	estExt_fgenesh2_kg.C_30202	1642500	889024	1.84753	Cellobiohydrolase
jgi|TrireRUTC30_1|125125|estExt_fgenesh2_kg.C_300009	125125	estExt_fgenesh2_kg.C_300009	3461000	2.06829e+06	1.67336	Cellobiohydrolase
jgi|TrireRUTC30_1|124152|estExt_fgenesh2_kg.C_150101	124152	estExt_fgenesh2_kg.C_150101	16826	148185	0.113547	Cellulase signal transduction
jgi|TrireRUTC30_1|37721|fgenesh1_pg.19_#_46	37721	fgenesh1_pg.19_#_46	71829	241228	0.297763	Chitinase
jgi|TrireRUTC30_1|113236|estExt_Genewise1.C_16_t10169	113236	estExt_Genewise1.C_16_t10169	NA	NA	NA	Chitinase
jgi|TrireRUTC30_1|128094|fgenesh1_pm.4_#_91	128094	fgenesh1_pm.4_#_91	2321.8	9478.27	0.24496	Chitinase
jgi|TrireRUTC30_1|124526|estExt_fgenesh2_kg.C_210002	124526	estExt_fgenesh2_kg.C_210002	2786.4	6110.07	0.456034	Chitinase
jgi|TrireRUTC30_1|142123|estExt_fgenesh1_pg.C_150103	142123	estExt_fgenesh1_pg.C_150103	409490	510599	0.801979	Chitinase
jgi|TrireRUTC30_1|121449|estExt_fgenesh2_kg.C_1_t10058	121449	estExt_fgenesh2_kg.C_1_t10058	385860	491718	0.784718	Cip1
jgi|TrireRUTC30_1|25723|estExt_Genemark1.C_150066	25723	estExt_Genemark1.C_150066	2343.8	1531.83	1.53006	C-type lectin
jgi|TrireRUTC30_1|44450|gw1.3.263.1	44450	gw1.3.263.1	58573	43413.8	1.34918	CwpA. Putative cell wall protein
jgi|TrireRUTC30_1|111701|estExt_Genewise1.C_11_t10350	111701	estExt_Genewise1.C_11_t10350	20400	11844.3	1.72234	endo-1,3(4)-beta-glucanase
jgi|TrireRUTC30_1|142298|estExt_fgenesh1_pg.C_170090	142298	estExt_fgenesh1_pg.C_170090	24407	74162.4	0.329102	Endo-N-acetyl-β-D-glucosaminidase
jgi|TrireRUTC30_1|5304|gm1.860_g	5304	gm1.860_g	658100	253871	2.59227	Endo-β-1,4-glucanase
jgi|TrireRUTC30_1|25940|estExt_Genemark1.C_170165	25940	estExt_Genemark1.C_170165	20553	15232.6	1.34928	Endo-β-1,4-glucanase
jgi|TrireRUTC30_1|27047|estExt_Genemark1.C_490011	27047	estExt_Genemark1.C_490011	132070	137069	0.963529	Endo-β-1,4-glucanase
jgi|TrireRUTC30_1|72489|e_gw1.3.1006.1	72489	e_gw1.3.1006.1	148370	123430	1.20206	Endo-β-1,4-glucanase
jgi|TrireRUTC30_1|74305|e_gw1.4.1135.1	74305	e_gw1.4.1135.1	48787	18819.7	2.59234	Endo-β-1,4-glucanase
jgi|TrireRUTC30_1|124438|estExt_fgenesh2_kg.C_190032	124438	estExt_fgenesh2_kg.C_190032	245430	75767.7	3.23924	Endo-β-1,4-glucanase
jgi|TrireRUTC30_1|23616|estExt_Genemark1.C_2_t10124	23616	estExt_Genemark1.C_2_t10124	68399	72216.5	0.947138	Endo-β-1,4-xylanase
jgi|TrireRUTC30_1|38418|fgenesh1_pg.24_#_2	38418	fgenesh1_pg.24_#_2	81403	165740	0.491148	Endo-β-1,4-xylanase
jgi|TrireRUTC30_1|90847|e_gw1.30.20.1	90847	e_gw1.30.20.1	342300	2.29979e+06	0.14884	Endo-β-1,4-xylanase
jgi|TrireRUTC30_1|124931|estExt_fgenesh2_kg.C_260030	124931	estExt_fgenesh2_kg.C_260030	72282	184920	0.390884	Endo-β-1,4-xylanase
jgi|TrireRUTC30_1|70185|e_gw1.1.1391.1	70185	e_gw1.1.1391.1	80799	168392	0.479828	Glucoamylase
jgi|TrireRUTC30_1|102228|estExt_Genewise1Plus.C_18_t10373	102228	estExt_Genewise1Plus.C_18_t10373	34408	40312.6	0.85353	Glucose dehydrogenase/choline dehydrogenase/mandelonitrile lyase
jgi|TrireRUTC30_1|103596|estExt_Genewise1Plus.C_260081	103596	estExt_Genewise1Plus.C_260081	NA	NA	NA	Glycosidase (Six-hairpin )
jgi|TrireRUTC30_1|40002|fgenesh1_pg.55_#_1	40002	fgenesh1_pg.55_#_1	42753	62043.2	0.689084	Histidine acid phosphatase
jgi|TrireRUTC30_1|125146|estExt_fgenesh2_kg.C_300034	125146	estExt_fgenesh2_kg.C_300034	46325	39286.7	1.17915	Hydrophobin 2
jgi|TrireRUTC30_1|32774|fgenesh1_pg.2_#_302	32774	fgenesh1_pg.2_#_302	177970	222037	0.801532	Isomerase
jgi|TrireRUTC30_1|84022|e_gw1.15.523.1	84022	e_gw1.15.523.1	48715	36504.1	1.33451	Metallophosphoesterase
jgi|TrireRUTC30_1|25297|estExt_Genemark1.C_110150	25297	estExt_Genemark1.C_110150	9022.3	40884.8	0.220676	N/A
jgi|TrireRUTC30_1|38733|fgenesh1_pg.26_#_79	38733	fgenesh1_pg.26_#_79	39309	32886.6	1.19529	N/A
jgi|TrireRUTC30_1|39706|fgenesh1_pg.40_#_30	39706	fgenesh1_pg.40_#_30	8629.7	3199.94	2.69683	N/A
jgi|TrireRUTC30_1|69551|e_gw1.1.791.1	69551	e_gw1.1.791.1	14792	16152.6	0.915764	N/A
jgi|TrireRUTC30_1|72373|e_gw1.3.302.1	72373	e_gw1.3.302.1	19356	11841.3	1.63462	N/A
jgi|TrireRUTC30_1|75215|e_gw1.5.916.1	75215	e_gw1.5.916.1	NA	NA	NA	N/A
jgi|TrireRUTC30_1|91493|e_gw1.33.123.1	91493	e_gw1.33.123.1	38849	61933.7	0.627267	N/A
jgi|TrireRUTC30_1|96918|estExt_Genewise1Plus.C_4_t20084	96918	estExt_Genewise1Plus.C_4_t20084	93385	74271.9	1.25734	N/A
jgi|TrireRUTC30_1|100282|estExt_Genewise1Plus.C_11_t20188	100282	estExt_Genewise1Plus.C_11_t20188	34895	105613	0.330405	N/A
jgi|TrireRUTC30_1|111165|estExt_Genewise1.C_10_t10050	111165	estExt_Genewise1.C_10_t10050	693.98	3039.77	0.2283	N/A
jgi|TrireRUTC30_1|117506|fgenesh2_kg.2_#_57_#_gi|38444497|gb|CF943977.1|CF943977	117506	fgenesh2_kg.2_#_57_#_gi	45350	46462.2	0.976063	N/A
jgi|TrireRUTC30_1|121632|estExt_fgenesh2_kg.C_1_t10247	121632	estExt_fgenesh2_kg.C_1_t10247	14007	113487	0.123423	N/A
jgi|TrireRUTC30_1|121745|estExt_fgenesh2_kg.C_1_t10367	121745	estExt_fgenesh2_kg.C_1_t10367	259660	113828	2.28116	N/A
jgi|TrireRUTC30_1|124294|estExt_fgenesh2_kg.C_170011	124294	estExt_fgenesh2_kg.C_170011	110610	59248.4	1.86688	N/A
jgi|TrireRUTC30_1|124902|estExt_fgenesh2_kg.C_250078	124902	estExt_fgenesh2_kg.C_250078	NA	NA	NA	N/A
jgi|TrireRUTC30_1|126155|fgenesh1_pm.1_#_569	126155	fgenesh1_pm.1_#_569	7892.9	49044.7	0.160933	N/A
jgi|TrireRUTC30_1|130653|fgenesh1_pm.10_#_279	130653	fgenesh1_pm.10_#_279	13575	29150.5	0.465686	N/A
jgi|TrireRUTC30_1|131184|fgenesh1_pm.12_#_226	131184	fgenesh1_pm.12_#_226	55952	90039.6	0.621416	N/A
jgi|TrireRUTC30_1|134454|fgenesh1_pm.33_#_22	134454	fgenesh1_pm.33_#_22	26568	70684.1	0.375869	N/A
jgi|TrireRUTC30_1|135602|estExt_fgenesh1_pm.C_1_t20316	135602	estExt_fgenesh1_pm.C_1_t20316	33008	37125	0.889105	N/A
jgi|TrireRUTC30_1|135776|estExt_fgenesh1_pm.C_2_t10100	135776	estExt_fgenesh1_pm.C_2_t10100	NA	NA	NA	N/A
jgi|TrireRUTC30_1|142315|estExt_fgenesh1_pg.C_170146	142315	estExt_fgenesh1_pg.C_170146	89002	182578	0.487473	N/A
jgi|TrireRUTC30_1|13360|gm1.8916_g	13360	gm1.8916_g	38797	57766.5	0.671617	Oxidoreductase
jgi|TrireRUTC30_1|77932|e_gw1.7.1004.1	77932	e_gw1.7.1004.1	35784	31018	1.15365	Oxidoreductase
jgi|TrireRUTC30_1|102278|estExt_Genewise1Plus.C_18_t10484	102278	estExt_Genewise1Plus.C_18_t10484	33769	10161.8	3.32315	Oxidoreductase
jgi|TrireRUTC30_1|103366|estExt_Genewise1Plus.C_240238	103366	estExt_Genewise1Plus.C_240238	345720	100292	3.44714	Oxidoreductase
jgi|TrireRUTC30_1|111063|estExt_Genewise1.C_9_t20115	111063	estExt_Genewise1.C_9_t20115	159040	171894	0.92522	Peptidase
jgi|TrireRUTC30_1|139407|estExt_fgenesh1_pm.C_380039	139407	estExt_fgenesh1_pm.C_380039	203690	273013	0.746081	Phosphoesterase
jgi|TrireRUTC30_1|133383|fgenesh1_pm.24_#_4	133383	fgenesh1_pm.24_#_4	18428	54187.9	0.340076	Polygalacturonase
jgi|TrireRUTC30_1|68025|e_gw1.1.1484.1	68025	e_gw1.1.1484.1	7958.2	7549.41	1.05415	Polysaccharide lyase
jgi|TrireRUTC30_1|127981|fgenesh1_pm.3_#_570	127981	fgenesh1_pm.3_#_570	5351.4	4112.38	1.30129	Predicted oxidoreductase
jgi|TrireRUTC30_1|89357|e_gw1.26.325.1	89357	e_gw1.26.325.1	7481.8	18934	0.395151	Purple acid phosphatase
jgi|TrireRUTC30_1|123608|estExt_fgenesh2_kg.C_110016	123608	estExt_fgenesh2_kg.C_110016	42228	85606.6	0.49328	Putative DNAse, has one predicted transmembrane domain
jgi|TrireRUTC30_1|91008|e_gw1.30.247.1	91008	e_gw1.30.247.1	59131	35400.4	1.67035	Serine carboxypeptidases
jgi|TrireRUTC30_1|122545|estExt_fgenesh2_kg.C_40083	122545	estExt_fgenesh2_kg.C_40083	362460	95524.5	3.79442	Serine carboxypeptidases
jgi|TrireRUTC30_1|26554|estExt_Genemark1.C_270046	26554	estExt_Genemark1.C_270046	80849	120170	0.672787	Serine peptidase
jgi|TrireRUTC30_1|26778|estExt_Genemark1.C_320044	26778	estExt_Genemark1.C_320044	105370	35800.6	2.94325	Serine-type peptidase activity
jgi|TrireRUTC30_1|69100|e_gw1.1.2577.1	69100	e_gw1.1.2577.1	22879	12682.9	1.80393	Serine-type peptidase activity
jgi|TrireRUTC30_1|91527|e_gw1.33.29.1	91527	e_gw1.33.29.1	1832.1	772.88	2.37049	Serine-type peptidase activity
jgi|TrireRUTC30_1|130795|fgenesh1_pm.11_#_128	130795	fgenesh1_pm.11_#_128	40038	16874.4	2.3727	Signal transduction response regulator, pH-responsive, PalI/Rim9
jgi|TrireRUTC30_1|115921|estExt_Genewise1.C_300261	115921	estExt_Genewise1.C_300261	1850.9	36849.5	0.0502286	SnodProt1-like protein
jgi|TrireRUTC30_1|116864|estExt_Genewise1.C_500012	116864	estExt_Genewise1.C_500012	573920	160049	3.58591	Subtilase/proteolysis/peptidolysis
jgi|TrireRUTC30_1|141494|estExt_fgenesh1_pg.C_90257	141494	estExt_fgenesh1_pg.C_90257	619340	385412	1.60695	Subtilisin kexin isozyme-1/Site 1 protease
jgi|TrireRUTC30_1|112797|estExt_Genewise1.C_14_t10398	112797	estExt_Genewise1.C_14_t10398	37134	84858.7	0.437598	Superoxide dismutase
jgi|TrireRUTC30_1|104220|estExt_Genewise1Plus.C_300040	104220	estExt_Genewise1Plus.C_300040	421400	654059	0.644284	Swo1
jgi|TrireRUTC30_1|96450|estExt_Genewise1Plus.C_3_t20347	96450	estExt_Genewise1Plus.C_3_t20347	114620	218224	0.525239	Tyrosinase/Oxidoreductase
jgi|TrireRUTC30_1|24069|estExt_Genemark1.C_3_t10393	24069	estExt_Genemark1.C_3_t10393	4795.7	7268.47	0.659795	von Willebrand factor and related coagulation protein
jgi|TrireRUTC30_1|95954|estExt_Genewise1Plus.C_2_t40251	95954	estExt_Genewise1Plus.C_2_t40251	62341	42784.5	1.45709	von Willebrand factor and related coagulation proteins
jgi|TrireRUTC30_1|111943|estExt_Genewise1.C_11_t20268	111943	estExt_Genewise1.C_11_t20268	999480	2.51736e+06	0.397035	xyloglucanase
jgi|TrireRUTC30_1|67561|e_gw1.1.458.1	67561	e_gw1.1.458.1	97240	229657	0.423415	Zinc carboxypeptidase
jgi|TrireRUTC30_1|6433|gm1.1989_g	6433	gm1.1989_g	126520	294467	0.429658	α-galactosidase
jgi|TrireRUTC30_1|12566|gm1.8122_g	12566	gm1.8122_g	22465	64621.5	0.34764	α-galactosidase
jgi|TrireRUTC30_1|39277|fgenesh1_pg.31_#_61	39277	fgenesh1_pg.31_#_61	29251	11905.8	2.45688	α-galactosidase
jgi|TrireRUTC30_1|90302|e_gw1.28.118.1	90302	e_gw1.28.118.1	351920	905990	0.388437	α-Glucuronidase
jgi|TrireRUTC30_1|118070|fgenesh2_kg.4_#_2_#_AAP57750.1	118070	fgenesh2_kg.4_#_2_#_AAP57750.1	159420	312971	0.509377	α-L-arabinofuranosidase 2
jgi|TrireRUTC30_1|72252|e_gw1.2.83.1	72252	e_gw1.2.83.1	103670	197993	0.523603	α-L-arabinofuranosidase 3
jgi|TrireRUTC30_1|102517|estExt_Genewise1Plus.C_19_t20059	102517	estExt_Genewise1Plus.C_19_t20059	134430	409383	0.328372	α-L-arabinofuranosidase I
jgi|TrireRUTC30_1|101346|estExt_Genewise1Plus.C_15_t10124	101346	estExt_Genewise1Plus.C_15_t10124	57258	120061	0.476908	β-galactosidase
jgi|TrireRUTC30_1|8750|gm1.4306_g	8750	gm1.4306_g	48787	18819.7	2.59234	β-glucosidase
jgi|TrireRUTC30_1|25095|estExt_Genemark1.C_100013	25095	estExt_Genemark1.C_100013	74546	97543.4	0.764234	β-glucosidase
jgi|TrireRUTC30_1|127115|fgenesh1_pm.2_#_440	127115	fgenesh1_pm.2_#_440	58352	34015.2	1.71547	β-glucosidase
jgi|TrireRUTC30_1|136547|estExt_fgenesh1_pm.C_50031	136547	estExt_fgenesh1_pm.C_50031	781850	565783	1.38189	β-glucosidase
jgi|TrireRUTC30_1|122377|estExt_fgenesh2_kg.C_30102	122377	estExt_fgenesh2_kg.C_30102	266990	412326	0.647521	β-Mannanase
jgi|TrireRUTC30_1|140746|estExt_fgenesh1_pg.C_50028	140746	estExt_fgenesh1_pg.C_50028	649450	2.30228e+06	0.28209	β-xylosidase
jgi|TrireRUTC30_1|81425|e_gw1.11.647.1	81425	e_gw1.11.647.1	23432	37008.2	0.633157	6,7-dimethyl-8-ribityllumazine synthase
jgi|TrireRUTC30_1|113342|estExt_Genewise1.C_16_t10403	113342	estExt_Genewise1.C_16_t10403	8352.8	4020.01	2.07781	Actin and related proteins
jgi|TrireRUTC30_1|23715|estExt_Genemark1.C_2_t10344	23715	estExt_Genemark1.C_2_t10344	122140	39446.7	3.09633	Acyl-CoA binding protein
jgi|TrireRUTC30_1|71238|e_gw1.2.62.1	71238	e_gw1.2.62.1	NA	NA	NA	Acylphosphatase
jgi|TrireRUTC30_1|138647|estExt_fgenesh1_pm.C_210077	138647	estExt_fgenesh1_pm.C_210077	129140	69705.1	1.85266	Alcohol dehydrogenase
jgi|TrireRUTC30_1|75405|e_gw1.5.314.1	75405	e_gw1.5.314.1	18305	16347.8	1.11972	Aspartyl protease
jgi|TrireRUTC30_1|122310|estExt_fgenesh2_kg.C_30028	122310	estExt_fgenesh2_kg.C_30028	8204.9	4412.22	1.85958	ATP synthase
jgi|TrireRUTC30_1|89627|e_gw1.26.310.1	89627	e_gw1.26.310.1	3906.6	2864.7	1.3637	Esterase/lipase/thioesterase
jgi|TrireRUTC30_1|91910|e_gw1.35.113.1	91910	e_gw1.35.113.1	NA	NA	NA	Fe2+/Zn2+ regulated transporter
jgi|TrireRUTC30_1|8746|gm1.4302_g	8746	gm1.4302_g	NA	NA	NA	Gamma-glutamylcysteine synthetase
jgi|TrireRUTC30_1|33238|fgenesh1_pg.3_#_116	33238	fgenesh1_pg.3_#_116	15946	22474.3	0.709521	Glycolate oxidase
jgi|TrireRUTC30_1|38236|fgenesh1_pg.22_#_71	38236	fgenesh1_pg.22_#_71	452710	614898	0.736235	GPI-anhored cell wall protein.
jgi|TrireRUTC30_1|74318|e_gw1.4.695.1	74318	e_gw1.4.695.1	5974.1	15178.5	0.39359	G-protein coupled receptor protein
jgi|TrireRUTC30_1|123189|estExt_fgenesh2_kg.C_70226	123189	estExt_fgenesh2_kg.C_70226	35265	28858.6	1.22199	Histone H2B
jgi|TrireRUTC30_1|37040|fgenesh1_pg.15_#_116	37040	fgenesh1_pg.15_#_116	3623.2	1281.36	2.82761	Histone H4
jgi|TrireRUTC30_1|125453|estExt_fgenesh2_kg.C_420022	125453	estExt_fgenesh2_kg.C_420022	3623.2	1281.36	2.82761	Histone H4
jgi|TrireRUTC30_1|121926|estExt_fgenesh2_kg.C_20043	121926	estExt_fgenesh2_kg.C_20043	13018	9587.11	1.35786	HSP70/HSC70, HSP70 superfamily
jgi|TrireRUTC30_1|138519|estExt_fgenesh1_pm.C_190177	138519	estExt_fgenesh1_pm.C_190177	1227.3	2384.25	0.514753	Major facilitator superfamily
jgi|TrireRUTC30_1|88458|e_gw1.23.103.1	88458	e_gw1.23.103.1	34281	11282.5	3.03843	Methyltransferase type 11
jgi|TrireRUTC30_1|26454|estExt_Genemark1.C_250060	26454	estExt_Genemark1.C_250060	31654	56469.5	0.560551	N/A
jgi|TrireRUTC30_1|68976|e_gw1.1.1058.1	68976	e_gw1.1.1058.1	323290	127954	2.52661	N/A
jgi|TrireRUTC30_1|70202|e_gw1.1.1853.1	70202	e_gw1.1.1853.1	81737	131608	0.621062	N/A
jgi|TrireRUTC30_1|74764|e_gw1.4.1283.1	74764	e_gw1.4.1283.1	37485	31485.6	1.19055	N/A
jgi|TrireRUTC30_1|76778|e_gw1.6.454.1	76778	e_gw1.6.454.1	27143	25467.3	1.0658	N/A
jgi|TrireRUTC30_1|93634|e_gw1.68.2.1	93634	e_gw1.68.2.1	37879	60156.9	0.62967	N/A
jgi|TrireRUTC30_1|98010|estExt_Genewise1Plus.C_6_t20403	98010	estExt_Genewise1Plus.C_6_t20403	64844	16979	3.81906	N/A
jgi|TrireRUTC30_1|120407|fgenesh2_kg.22_#_76_#_gi|38125968|gb|CF871286.1|CF871286	120407	fgenesh2_kg.22_#_76_#_gi	20991	67874.8	0.309261	N/A
jgi|TrireRUTC30_1|123701|estExt_fgenesh2_kg.C_110114	123701	estExt_fgenesh2_kg.C_110114	186170	144342	1.28979	N/A
jgi|TrireRUTC30_1|34000|fgenesh1_pg.4_#_347	34000	fgenesh1_pg.4_#_347	NA	NA	NA	NA polymerase
jgi|TrireRUTC30_1|89404|e_gw1.26.377.1	89404	e_gw1.26.377.1	1865.7	389.207	4.7936	NADP-dependent isocitrate dehydrogenase
jgi|TrireRUTC30_1|108381|estExt_Genewise1.C_4_t10192	108381	estExt_Genewise1.C_4_t10192	60311	38273.1	1.57581	Plasma membrane H+-transporting ATPase
jgi|TrireRUTC30_1|137197|estExt_fgenesh1_pm.C_80189	137197	estExt_fgenesh1_pm.C_80189	60544	36445.1	1.66124	Plasma membrane H+-transporting ATPase
jgi|TrireRUTC30_1|129607|fgenesh1_pm.7_#_280	129607	fgenesh1_pm.7_#_280	49145	43617.5	1.12673	Putative translation initiation inhibitor UK114/IBM1
jgi|TrireRUTC30_1|6620|gm1.2176_g	6620	gm1.2176_g	9197.4	11935.5	0.770589	Rho GDP-dissociation inhibitor
jgi|TrireRUTC30_1|141046|estExt_fgenesh1_pg.C_70021	141046	estExt_fgenesh1_pg.C_70021	NA	NA	NA	RNA helicase
jgi|TrireRUTC30_1|109243|estExt_Genewise1.C_5_t30024	109243	estExt_Genewise1.C_5_t30024	80560	47612.7	1.69199	Sugar transporter
jgi|TrireRUTC30_1|125216|estExt_fgenesh2_kg.C_310023	125216	estExt_fgenesh2_kg.C_310023	20084	8410.46	2.38798	Thioredoxin-like protein
jgi|TrireRUTC30_1|76200|e_gw1.5.421.1	76200	e_gw1.5.421.1	54882	57899.7	0.947881	Transcription factor TCF20
jgi|TrireRUTC30_1|103853|estExt_Genewise1Plus.C_270315	103853	estExt_Genewise1Plus.C_270315	61335	101897	0.60193	Transporter activity
jgi|TrireRUTC30_1|9350|gm1.4906_g	9350	gm1.4906_g	42843	25111	1.70615	tRNA modification enzyme
jgi|TrireRUTC30_1|86339|e_gw1.19.511.1	86339	e_gw1.19.511.1	26861	19160.8	1.40187	Zinc metallopeptidases
jgi|TrireRUTC30_1|99126|estExt_Genewise1Plus.C_9_t10008	99126	estExt_Genewise1Plus.C_9_t10008	6189.9	937.124	6.60521	Adenylate kinase
jgi|TrireRUTC30_1|24696|estExt_Genemark1.C_70192	24696	estExt_Genemark1.C_70192	161470	74162.4	2.17725	Aspartyl protease
jgi|TrireRUTC30_1|108656|estExt_Genewise1.C_4_t20383	108656	estExt_Genewise1.C_4_t20383	121260	67473.4	1.79715	Ca2+-dependent lipid-binding protein CLB1/vesicle protein
jgi|TrireRUTC30_1|113721|estExt_Genewise1.C_18_t10123	113721	estExt_Genewise1.C_18_t10123	172540	406087	0.424884	Calmodulin and related protein
jgi|TrireRUTC30_1|23525|estExt_Genemark1.C_1_t20460	23525	estExt_Genemark1.C_1_t20460	139400	123448	1.12922	Major facilitator superfamily
jgi|TrireRUTC30_1|112059|estExt_Genewise1.C_12_t10243	112059	estExt_Genewise1.C_12_t10243	116500	47002.8	2.47858	NADH-cytochrome β-5 reductase
jgi|TrireRUTC30_1|81893|e_gw1.11.804.1	81893	e_gw1.11.804.1	28843	9269.08	3.11174	Oxidoreductase
jgi|TrireRUTC30_1|107629|estExt_Genewise1.C_2_t40396	107629	estExt_Genewise1.C_2_t40396	198410	441496	0.449404	Phosphoesterase
jgi|TrireRUTC30_1|100098|estExt_Genewise1Plus.C_11_t10391	100098	estExt_Genewise1Plus.C_11_t10391	79396	28858	2.75126	Porin/voltage-dependent anion-selective channel protein
jgi|TrireRUTC30_1|102903|estExt_Genewise1Plus.C_210374	102903	estExt_Genewise1Plus.C_210374	172730	78595.4	2.19771	Protein-arginine deiminase
jgi|TrireRUTC30_1|109275|estExt_Genewise1.C_5_t30090	109275	estExt_Genewise1.C_5_t30090	22396	6385.53	3.5073	Ribosomal protein S4
jgi|TrireRUTC30_1|121436|estExt_fgenesh2_kg.C_1_t10045	121436	estExt_fgenesh2_kg.C_1_t10045	115690	42744.3	2.70656	Synaptic vesicle transporter SVOP and related transporters
jgi|TrireRUTC30_1|101392|estExt_Genewise1Plus.C_15_t10241	101392	estExt_Genewise1Plus.C_15_t10241	1056300	640134	1.65012	Transaldolase
jgi|TrireRUTC30_1|122704|estExt_fgenesh2_kg.C_50070	122704	estExt_fgenesh2_kg.C_50070	27065	10520.5	2.57259	Translation elongation factor EF-1 alpha/Tu
jgi|TrireRUTC30_1|119802|fgenesh2_kg.15_#_35_#_gi|30116281|gb|CB901623.1|CB901623	119802	fgenesh2_kg.15_#_35_#_gi	194720	92964.5	2.09456	Translation initiation factor 5A
jgi|TrireRUTC30_1|99673|estExt_Genewise1Plus.C_10_t10324	99673	estExt_Genewise1Plus.C_10_t10324	3906.8	863.789	4.52286	Triose-phosphate isomerase
jgi|TrireRUTC30_1|123899|estExt_fgenes	123899	estExt_fgenesh2_kg.C_130062	239230	53413.8	4.4788	Ubiquitin like proteins
jgi|TrireRUTC30_1|124892|estExt_fgenesh2_kg.C_250068	124892	estExt_fgenesh2_kg.C_250068	239230	53413.8	4.4788	Ubiquitin/40S ribosomal protein S27a fusion
jgi|TrireRUTC30_1|42395|gw1.8.90.1h2_kg.C_130062	42395	gw1.8.90.1	239230	53413.8	4.4788	Ubiquitin/60s ribosomal protein L40 fusion
